# Supplementary material for: KV11.1 Potassium Channel and the Na+/H+ Antiporter NHE1 Modulate Adhesion-Dependent Intracellular pH in Colorectal Cancer Cells
Source: Front Pharmacol. 2020 Jun 10;11:848. doi: 10.3389/fphar.2020.00848 (PMC7297984; doi:10.3389/fphar.2020.00848)
Supplement: Supplementary file 1 [file DataSheet_1.zip]

Archive with 7 entries (7 files):
- nhe1 wb.jpg
- herg1 input.jpg
- hERG1 wb.jpg
- nhe1 input.jpg
- beta1 integrin wb.jpg
- beta1 integrin input.jpg
- wb input original membrane_Iorio et al_18052020.pdf
